# Supplementary material for: 5-Hydroxytryptamine G-Protein-Coupled Receptor Family Genes: Key Players in Cancer Prognosis, Immune Regulation, and Therapeutic Response
Source: Genes (Basel). 2024 Nov 28;15(12):1541. doi: 10.3390/genes15121541 (PMC11675146; doi:10.3390/genes15121541)
Supplement: Supplementary file 1 [file genes-15-01541-s001.zip]

Archive with 1 entries (1 files):
- genes-3315146-supplementary.pdf
